# Supplementary material for: Discrimination and Quantification of Cotton and Polyester Textile Samples Using Near-Infrared and Mid-Infrared Spectroscopies
Source: Molecules. 2024 Aug 2;29(15):3667. doi: 10.3390/molecules29153667 (PMC11313922; doi:10.3390/molecules29153667)
Supplement: Supplementary file 1 [file molecules-29-03667-s001.zip]

Archive with 1 entries (1 files):
- molecules-3079263-supplementary.pdf
